# Supplementary material for: The Impact of Aortic Arch Morphology on Periprocedural Stroke in Transcatheter Aortic Valve Replacement
Source: J Clin Med. 2025 Feb 7;14(4):1045. doi: 10.3390/jcm14041045 (PMC11856225; doi:10.3390/jcm14041045)
Supplement: Supplementary file 1 [file jcm-14-01045-s001.zip]

Archive with 1 entries (1 files):
- jcm-3402836-supplementary.pdf
